# Supplementary material for: Time-Restricted Eating Improves Glycemic Control in Patients with Type 2 Diabetes: A Meta-Analysis and Systematic Review
Source: Int J Mol Sci. 2025 Jul 29;26(15):7310. doi: 10.3390/ijms26157310 (PMC12346854; doi:10.3390/ijms26157310)
Supplement: Supplementary file 1 [file ijms-26-07310-s001.zip]

Archive with 3 entries (3 files):
- File S1_search strategy_meal window.pdf
- File S2_delta conversion.pdf
- File S3_forest plot excluding the high-effect study.pdf
